# Supplementary material for: Development of Carbazole Derivatives Compounds against Candida albicans: Candidates to Prevent Hyphal Formation via the Ras1-MAPK Pathway
Source: J Fungi (Basel). 2021 Aug 25;7(9):688. doi: 10.3390/jof7090688 (PMC8466151; doi:10.3390/jof7090688)
Supplement: Supplementary file 1 [file jof-07-00688-s001.zip]

Archive with 7 entries (6 files):
- jof-1310716-supplementary/
- jof-1310716-supplementary/Figure S1.tif
- jof-1310716-supplementary/Figure S2.tif
- jof-1310716-supplementary/Figure S3.tif
- jof-1310716-supplementary/Figure S4.tif
- jof-1310716-supplementary/Figures S1-S4.pdf
- jof-1310716-supplementary/Supplementary table1.pdf
